# Supplementary material for: Sequencing of 53,831 diverse genomes from the NHLBI TOPMed Program
Source: Nature. Author manuscript; Available in PMC 2021 Oct 6. (PMC7875770; doi:10.1038/s41586-021-03205-y)
Supplement: 1675193_SIData1 [file NIHMS1675193-supplement-1675193_SIData1.xlsx]

## Sheet: RV_table_SamoanEdit
Between and within Cohort Rare Variant sharing. Cohort labels represent the name of the cohort followed by the cohort population group ("Cohort_CohortPopulationGroup")
Samoan_Samoan	WHI_Asian	MESA_Asian	GenSalt_Asian	WHI_African	Sarcoidosis_African	SAGE_African	MESA_African	JHS_African	HyperGEN_African	GENOA_African	GeneSTAR_African	COPDGene_African	CFS_African	BAGS_African	ARIC_African	WHI_Hispanic/Latino	SAFS_Hispanic/Latino	MESA_Hispanic/Latino	GALAII_Hispanic/Latino	WHI_European	MESA_European	Mayo_VTE_European	GOLDN_European	GeneSTAR_European	FHS_European	COPDGene_European	CHS_European	CFS_European	ARIC_European	AFGen_European	Amish_European	Cohort
1.96887e-05	4.56652e-05	3.95145e-05	4.71722e-05	5.80629e-05	4.41616e-05	5.27281e-05	5.42131e-05	4.55537e-05	4.27535e-05	4.21754e-05	4.94431e-05	4.77398e-05	4.76453e-05	3.96625e-05	4.34006e-05	0.000204272	0.00015076	0.000165627	0.000150886	0.000329764	0.000325128	0.000339903	0.000328776	0.000346108	0.000313153	0.000332077	0.000375804	0.000352279	0.000364214	0.000335636	0.0352461	Amish_European
2.85905e-05	6.16146e-05	5.03963e-05	6.2359e-05	9.24428e-05	7.23792e-05	8.27741e-05	8.60569e-05	7.464e-05	6.76985e-05	6.93899e-05	7.79416e-05	7.71532e-05	7.66466e-05	6.19505e-05	6.96731e-05	0.000272779	0.000206193	0.000222801	0.000206854	0.000483395	0.000496676	0.000471422	0.000467858	0.00047413	0.000481212	0.000481222	0.000480181	0.000480935	0.000467167	0.000486821	0.000335636	AFGen_European
2.85165e-05	6.73272e-05	5.41542e-05	6.88012e-05	8.60357e-05	6.57886e-05	7.59986e-05	7.97807e-05	6.82097e-05	6.1947e-05	6.30923e-05	7.19264e-05	7.09273e-05	7.09664e-05	5.6832e-05	6.41971e-05	0.000248637	0.000187685	0.000202579	0.000187931	0.000474128	0.000459206	0.000497157	0.000499957	0.00047271	0.000449123	0.000473241	0.00047759	0.000473915	0.000499868	0.000467167	0.000364214	ARIC_European
2.86238e-05	8.18756e-05	6.97369e-05	9.06261e-05	8.65222e-05	6.79097e-05	7.83754e-05	8.08765e-05	6.93109e-05	6.31447e-05	6.47743e-05	7.26271e-05	7.21406e-05	7.15611e-05	5.78543e-05	6.53303e-05	0.000272463	0.000206752	0.000224442	0.000208168	0.00050013	0.000553524	0.000494788	0.000478904	0.000494251	0.000476891	0.000495509	0.000519829	0.000551508	0.000473915	0.000480935	0.000352279	CFS_European
2.63523e-05	7.06676e-05	5.95837e-05	7.59991e-05	8.66505e-05	6.61588e-05	7.67164e-05	8.10805e-05	6.83339e-05	6.15613e-05	6.43517e-05	7.04053e-05	7.10625e-05	6.94382e-05	5.53966e-05	6.36398e-05	0.000280281	0.000209253	0.000227243	0.000210231	0.00049833	0.000582371	0.000472609	0.000457468	0.000486639	0.000476776	0.00048884	0.000532785	0.000519829	0.00047759	0.000480181	0.000375804	CHS_European
2.89192e-05	6.9597e-05	5.72323e-05	7.15045e-05	8.85921e-05	6.86461e-05	7.92164e-05	8.24055e-05	7.08699e-05	6.4183e-05	6.5813e-05	7.4029e-05	7.36038e-05	7.26237e-05	5.90455e-05	6.6242e-05	0.000269459	0.000205262	0.000220696	0.000205148	0.00048853	0.000507629	0.000485688	0.000479865	0.000479138	0.00047684	0.000486008	0.00048884	0.000495509	0.000473241	0.000481222	0.000332077	COPDGene_European
2.93729e-05	6.51458e-05	5.44319e-05	6.65082e-05	8.93468e-05	6.99142e-05	8.10247e-05	8.33993e-05	7.20577e-05	6.55617e-05	6.7062e-05	7.4975e-05	7.50026e-05	7.38851e-05	6.05818e-05	6.72381e-05	0.000297837	0.000223713	0.000244318	0.000226788	0.00047719	0.000499956	0.000452678	0.000446475	0.000472867	0.000529282	0.00047684	0.000476776	0.000476891	0.000449123	0.000481212	0.000313153	FHS_European
3.96897e-05	9.26363e-05	7.79189e-05	8.59767e-05	9.1142e-05	7.20158e-05	8.27244e-05	8.51e-05	7.3806e-05	6.7425e-05	6.87817e-05	7.76191e-05	7.67219e-05	7.50363e-05	6.16551e-05	6.96782e-05	0.000275036	0.000205493	0.000224978	0.000209139	0.000480122	0.000495902	0.000478255	0.000466487	0.000501832	0.000472867	0.000479138	0.000486639	0.000494251	0.00047271	0.00047413	0.000346108	GeneSTAR_European
3.50926e-05	0.000110164	8.49482e-05	0.000105579	8.04296e-05	6.01791e-05	7.06844e-05	7.38321e-05	6.25352e-05	5.62155e-05	5.7381e-05	6.66229e-05	6.51198e-05	6.49571e-05	5.19421e-05	5.80132e-05	0.000241953	0.000184111	0.000196624	0.000181654	0.000480984	0.000451323	0.000529001	0.00057782	0.000466487	0.000446475	0.000479865	0.000457468	0.000478904	0.000499957	0.000467858	0.000328776	GOLDN_European
3.15378e-05	7.45541e-05	6.11854e-05	7.59598e-05	8.18049e-05	6.20737e-05	7.21844e-05	7.5653e-05	6.42152e-05	5.78006e-05	5.90619e-05	6.77435e-05	6.67489e-05	6.62295e-05	5.34462e-05	5.97963e-05	0.000247032	0.000188311	0.00020062	0.000186266	0.000487117	0.00047075	0.000531785	0.000529001	0.000478255	0.000452678	0.000485688	0.000472609	0.000494788	0.000497157	0.000471422	0.000339903	Mayo_VTE_European
3.84894e-05	8.84734e-05	7.56468e-05	9.56191e-05	8.85654e-05	6.98656e-05	8.09632e-05	8.28195e-05	7.09002e-05	6.41369e-05	6.69127e-05	7.42277e-05	7.39007e-05	7.13171e-05	5.89181e-05	6.62325e-05	0.000292589	0.000225538	0.000242823	0.00022436	0.000522027	0.000671748	0.00047075	0.000451323	0.000495902	0.000499956	0.000507629	0.000582371	0.000553524	0.000459206	0.000496676	0.000325128	MESA_European
3.18604e-05	7.00328e-05	5.76701e-05	7.18514e-05	8.74917e-05	6.74863e-05	7.81206e-05	8.13137e-05	6.97181e-05	6.30258e-05	6.47344e-05	7.31541e-05	7.24436e-05	7.12545e-05	5.78133e-05	6.50165e-05	0.00026806	0.000203457	0.000219168	0.000202733	0.000492749	0.000522027	0.000487117	0.000480984	0.000480122	0.00047719	0.00048853	0.00049833	0.00050013	0.000474128	0.000483395	0.000329764	WHI_European
4.81679e-05	0.000160559	0.000121146	0.000145273	0.000408879	0.000418241	0.000423583	0.000412139	0.000414408	0.000420791	0.000414799	0.000416665	0.000420567	0.000415118	0.000398026	0.000418307	0.00128028	0.00168483	0.00136253	0.00182812	0.000202733	0.00022436	0.000186266	0.000181654	0.000209139	0.000226788	0.000205148	0.000210231	0.000208168	0.000187931	0.000206854	0.000150886	GALAII_Hispanic/Latino
6.78305e-05	0.00019089	0.000156845	0.000172822	0.000448954	0.000460513	0.000462933	0.000452684	0.000454651	0.000461697	0.000454077	0.000455306	0.000460564	0.000452879	0.000453472	0.000458205	0.00116543	0.00157152	0.00123219	0.00136253	0.000219168	0.000242823	0.00020062	0.000196624	0.000224978	0.000244318	0.000220696	0.000227243	0.000224442	0.000202579	0.000222801	0.000165627	MESA_Hispanic/Latino
6.41085e-05	0.000209809	0.000157325	0.000194208	0.00021168	0.000207797	0.000225603	0.000209563	0.000206462	0.000206591	0.000204654	0.000207242	0.000212434	0.000203831	0.000185046	0.000204766	0.00161659	0.0029587	0.00157152	0.00168483	0.000203457	0.000225538	0.000188311	0.000184111	0.000205493	0.000223713	0.000205262	0.000209253	0.000206752	0.000187685	0.000206193	0.00015076	SAFS_Hispanic/Latino
7.93969e-05	0.000219607	0.000197136	0.000204286	0.000280391	0.000278381	0.000289803	0.000280134	0.000276545	0.000277885	0.000275241	0.000278066	0.000282462	0.000278911	0.000262272	0.000275443	0.00120658	0.00161659	0.00116543	0.00128028	0.00026806	0.000292589	0.000247032	0.000241953	0.000275036	0.000297837	0.000269459	0.000280281	0.000272463	0.000248637	0.000272779	0.000204272	WHI_Hispanic/Latino
5.81268e-05	9.11273e-05	8.088e-05	6.63873e-05	0.00169912	0.00180963	0.00173129	0.00173445	0.00180565	0.00183657	0.00183529	0.00177816	0.00178062	0.00177861	0.00185018	0.00183412	0.000275443	0.000204766	0.000458205	0.000418307	6.50165e-05	6.62325e-05	5.97963e-05	5.80132e-05	6.96782e-05	6.72381e-05	6.6242e-05	6.36398e-05	6.53303e-05	6.41971e-05	6.96731e-05	4.34006e-05	ARIC_African
4.99925e-05	7.31594e-05	6.05064e-05	5.28223e-05	0.00174719	0.00185407	0.00177009	0.00178979	0.00181871	0.0018712	0.00184088	0.0018133	0.00182023	0.00181635	0.00236627	0.00185018	0.000262272	0.000185046	0.000453472	0.000398026	5.78133e-05	5.89181e-05	5.34462e-05	5.19421e-05	6.16551e-05	6.05818e-05	5.90455e-05	5.53966e-05	5.78543e-05	5.6832e-05	6.19505e-05	3.96625e-05	BAGS_African
6.16806e-05	8.82163e-05	7.68443e-05	6.44177e-05	0.001671	0.00179132	0.00170221	0.00170238	0.00175293	0.0018066	0.0017747	0.00174765	0.00175381	0.00182028	0.00181635	0.00177861	0.000278911	0.000203831	0.000452879	0.000415118	7.12545e-05	7.13171e-05	6.62295e-05	6.49571e-05	7.50363e-05	7.38851e-05	7.26237e-05	6.94382e-05	7.15611e-05	7.09664e-05	7.66466e-05	4.76453e-05	CFS_African
6.05437e-05	9.17154e-05	8.04799e-05	6.82491e-05	0.00167122	0.00178584	0.00170168	0.00170367	0.00175081	0.00180226	0.00177221	0.0017501	0.001752	0.00175381	0.00182023	0.00178062	0.000282462	0.000212434	0.000460564	0.000420567	7.24436e-05	7.39007e-05	6.67489e-05	6.51198e-05	7.67219e-05	7.50026e-05	7.36038e-05	7.10625e-05	7.21406e-05	7.09273e-05	7.71532e-05	4.77398e-05	COPDGene_African
6.23178e-05	9.09319e-05	8.00455e-05	6.70355e-05	0.00166661	0.00178164	0.00169854	0.0017035	0.0017474	0.00179874	0.00177006	0.00180574	0.0017501	0.00174765	0.0018133	0.00177816	0.000278066	0.000207242	0.000455306	0.000416665	7.31541e-05	7.42277e-05	6.77435e-05	6.66229e-05	7.76191e-05	7.4975e-05	7.4029e-05	7.04053e-05	7.26271e-05	7.19264e-05	7.79416e-05	4.94431e-05	GeneSTAR_African
6.0699e-05	9.16616e-05	8.04774e-05	6.73027e-05	0.00169148	0.00180725	0.00172402	0.00172343	0.00181599	0.00182763	0.00184575	0.00177006	0.00177221	0.0017747	0.00184088	0.00183529	0.000275241	0.000204654	0.000454077	0.000414799	6.47344e-05	6.69127e-05	5.90619e-05	5.7381e-05	6.87817e-05	6.7062e-05	6.5813e-05	6.43517e-05	6.47743e-05	6.30923e-05	6.93899e-05	4.21754e-05	GENOA_African
5.96704e-05	9.05007e-05	7.8999e-05	6.64095e-05	0.00172009	0.00183732	0.00174906	0.0017528	0.00180298	0.00186421	0.00182763	0.00179874	0.00180226	0.0018066	0.0018712	0.00183657	0.000277885	0.000206591	0.000461697	0.000420791	6.30258e-05	6.41369e-05	5.78006e-05	5.62155e-05	6.7425e-05	6.55617e-05	6.4183e-05	6.15613e-05	6.31447e-05	6.1947e-05	6.76985e-05	4.27535e-05	HyperGEN_African
6.03776e-05	9.37312e-05	8.38181e-05	7.04876e-05	0.00167158	0.00178395	0.00170302	0.00170308	0.00178434	0.00180298	0.00181599	0.0017474	0.00175081	0.00175293	0.00181871	0.00180565	0.000276545	0.000206462	0.000454651	0.000414408	6.97181e-05	7.09002e-05	6.42152e-05	6.25352e-05	7.3806e-05	7.20577e-05	7.08699e-05	6.83339e-05	6.93109e-05	6.82097e-05	7.464e-05	4.55537e-05	JHS_African
6.00204e-05	9.44732e-05	8.57023e-05	7.28943e-05	0.0016275	0.00173478	0.00165337	0.00166106	0.00170308	0.0017528	0.00172343	0.0017035	0.00170367	0.00170238	0.00178979	0.00173445	0.000280134	0.000209563	0.000452684	0.000412139	8.13137e-05	8.28195e-05	7.5653e-05	7.38321e-05	8.51e-05	8.33993e-05	8.24055e-05	8.10805e-05	8.08765e-05	7.97807e-05	8.60569e-05	5.42131e-05	MESA_African
0.000102619	0.000145385	0.000128198	0.000109871	0.00162246	0.00172837	0.00166356	0.00165337	0.00170302	0.00174906	0.00172402	0.00169854	0.00170168	0.00170221	0.00177009	0.00173129	0.000289803	0.000225603	0.000462933	0.000423583	7.81206e-05	8.09632e-05	7.21844e-05	7.06844e-05	8.27244e-05	8.10247e-05	7.92164e-05	7.67164e-05	7.83754e-05	7.59986e-05	8.27741e-05	5.27281e-05	SAGE_African
5.89419e-05	8.86245e-05	7.70181e-05	6.52066e-05	0.00170196	0.00181826	0.00172837	0.00173478	0.00178395	0.00183732	0.00180725	0.00178164	0.00178584	0.00179132	0.00185407	0.00180963	0.000278381	0.000207797	0.000460513	0.000418241	6.74863e-05	6.98656e-05	6.20737e-05	6.01791e-05	7.20158e-05	6.99142e-05	6.86461e-05	6.61588e-05	6.79097e-05	6.57886e-05	7.23792e-05	4.41616e-05	Sarcoidosis_African
6.09597e-05	9.32033e-05	8.20064e-05	6.9562e-05	0.00159736	0.00170196	0.00162246	0.0016275	0.00167158	0.00172009	0.00169148	0.00166661	0.00167122	0.001671	0.00174719	0.00169912	0.000280391	0.00021168	0.000448954	0.000408879	8.74917e-05	8.85654e-05	8.18049e-05	8.04296e-05	9.1142e-05	8.93468e-05	8.85921e-05	8.66505e-05	8.65222e-05	8.60357e-05	9.24428e-05	5.80629e-05	WHI_African
0.000780026	0.00684999	0.00838073	0.00977042	6.9562e-05	6.52066e-05	0.000109871	7.28943e-05	7.04876e-05	6.64095e-05	6.73027e-05	6.70355e-05	6.82491e-05	6.44177e-05	5.28223e-05	6.63873e-05	0.000204286	0.000194208	0.000172822	0.000145273	7.18514e-05	9.56191e-05	7.59598e-05	0.000105579	8.59767e-05	6.65082e-05	7.15045e-05	7.59991e-05	9.06261e-05	6.88012e-05	6.2359e-05	4.71722e-05	GenSalt_Asian
0.00111153	0.00674809	0.00879155	0.00838073	8.20064e-05	7.70181e-05	0.000128198	8.57023e-05	8.38181e-05	7.8999e-05	8.04774e-05	8.00455e-05	8.04799e-05	7.68443e-05	6.05064e-05	8.088e-05	0.000197136	0.000157325	0.000156845	0.000121146	5.76701e-05	7.56468e-05	6.11854e-05	8.49482e-05	7.79189e-05	5.44319e-05	5.72323e-05	5.95837e-05	6.97369e-05	5.41542e-05	5.03963e-05	3.95145e-05	MESA_Asian
0.00158732	0.00888928	0.00674809	0.00684999	9.32033e-05	8.86245e-05	0.000145385	9.44732e-05	9.37312e-05	9.05007e-05	9.16616e-05	9.09319e-05	9.17154e-05	8.82163e-05	7.31594e-05	9.11273e-05	0.000219607	0.000209809	0.00019089	0.000160559	7.00328e-05	8.84734e-05	7.45541e-05	0.000110164	9.26363e-05	6.51458e-05	6.9597e-05	7.06676e-05	8.18756e-05	6.73272e-05	6.16146e-05	4.56652e-05	WHI_Asian
0.0204464	0.00158732	0.00111153	0.000780026	6.09597e-05	5.89419e-05	0.000102619	6.00204e-05	6.03776e-05	5.96704e-05	6.0699e-05	6.23178e-05	6.05437e-05	6.16806e-05	4.99925e-05	5.81268e-05	7.93969e-05	6.41085e-05	6.78305e-05	4.81679e-05	3.18604e-05	3.84894e-05	3.15378e-05	3.50926e-05	3.96897e-05	2.93729e-05	2.89192e-05	2.63523e-05	2.86238e-05	2.85165e-05	2.85905e-05	1.96887e-05	Samoan_Samoan
