# Supplementary material for: Sequencing of 53,831 diverse genomes from the NHLBI TOPMed Program
Source: Nature. Author manuscript; Available in PMC 2021 Oct 6. (PMC7875770; doi:10.1038/s41586-021-03205-y)
Supplement: 1675193_SIData2 [file NIHMS1675193-supplement-1675193_SIData2.zip]

Archive with 3 entries (3 files):
- African.sds.norm.txt
- East_Asian.sds.norm.txt
- European.sds.norm.txt
